# Supplementary material for: Assessing Potential Valve-Preserving Effects of SGLT2 Inhibitors in Degenerative Aortic Stenosis: A Propensity-Matched Study
Source: J Clin Med. 2026 Jan 15;15(2):714. doi: 10.3390/jcm15020714 (PMC12842084; doi:10.3390/jcm15020714)
Supplement: Supplementary file 1 [file jcm-15-00714-s001.zip]

Archive with 1 entries (1 files):
- jcm-4005166-supplementary.pdf
